# Supplementary material for: Enough is enough: Alcohol‐related occupational violence and aggression in emergency departments in Australia and New Zealand
Source: Emerg Med Australas. 2025 Mar 7;37(2):e70021. doi: 10.1111/1742-6723.70021 (PMC11886477; doi:10.1111/1742-6723.70021)
Supplement: Supplementary file 2 — Appendix S2. Figure data. [file EMM-37-0-s001.xlsx]

## Sheet: Impact of COVID
	Percentage of total reported ‘Worse’
	ACT	NSW	NT	QLD	SA	TAS	VIC	WA	Aotearoa
Impact of COVID-19 on the the incidents of alcohol-related violence in EDs	0.281	0.455	0.341	0.463	0.379	0.35	0.581	0.484	0.412

## Sheet: SBIRT
Data: Does your ED provide Screening, Brief Intervention, and Referral to Treatment (SBIRT) for patients at risk of alcohol harm?
	ACT	NSW	NT	QLD	SA	TAS	VIC	WA	Aotearoa
Does your ED provide Screening, Brief Intervention, and Referral to Treatment (SBIRT) for patients at risk of alcohol harm?	0.231	0.382	0.548	0.453	0.121	0.15	0.443	0.533	0.336
